# Supplementary material for: Reversible Thermo-Responsive Valve for Microfluidic Paper-Based Analytical Devices
Source: Micromachines (Basel). 2022 Apr 28;13(5):690. doi: 10.3390/mi13050690 (PMC9145873; doi:10.3390/mi13050690)
Supplement: Supplementary file 1 [file micromachines-13-00690-s001.zip]

Archive with 4 entries (4 files):
- Supplymentary files/VideoS1_alve performance test of the valve with 0.1 â╩g per mm2 of polymerization.mp4
- Supplymentary files/VideoS2_Valve performance test of the valve with 0.97 â╩g per mm2 of polymerization.mp4
- Supplymentary files/VideoS3_Valve performance test of the valve with 2.85 â╩g per mm2 of polymerization.mp4
- Supplymentary files/VideoS4_Valve reversibility test of the valve with 1.48 â╩g per mm2 of polymerization.mp4
